# Supplementary material for: Networks in Coronary Heart Disease Genetics As a Step towards Systems Epidemiology
Source: PLoS One. 2015 May 7;10(5):e0125876. doi: 10.1371/journal.pone.0125876 (PMC4423836; doi:10.1371/journal.pone.0125876)
Supplement: S1 Table — (XLSX) [file pone.0125876.s005.xlsx]

## Sheet: Sup Table 1
Variable	Tertile 1	Tertile 2	Tertile 3
Age (years)	49 to 54	55 to 58	59 to 64
APOB (g/l)	0.28 to 0.76	0.77 to 0.95	0.96 to 2.34
APOA (g/l)	0.58 to 1.52	1.53 to 1.78	1.79 to 3.24
LDL (mmol/l)	0.528 to 2.512	2.513 to 3.492	3.494 to 7.623
HDL (mmol/l)	0.025 to 1.501	1.502 to 2.001	2.004 to 4.488
Lp-PLA2 (nmol/ml)	6.31 to 42.09	42.13 to 55.50	55.56 to 145.97
CRP (mg/l)	0.007 to 1.723	1.724 to 4.598	4.635 to 36.826
Triglycerides (mmol/l)	0.542 to 1.463	1.465 to 2.171	2.173 to 7.920
Systolic blood pressure (mmHg)	120.0 to 129.5	130.0 to 139.5	140.0 to 159.5
Diastolic blood pressure (mmHg)	80.0 to 84.5	85.0 to 89.5	90.0 to 99.5
FVIIc (g/l)	45.00 to 108.00	108.17 to 127.25	127.33 to 202.33
Fibrinogen (g/l)	169.17 to 261.00	261.17 to 297.00	297.17 to 460.33
Total cholesterol (mmol/l)	3.233 to 5.266	5.267 to 6.016	6.017 to 8.683
BMI (kg/m2)	17.889 to 24.978	24.983 to 27.576	27.579 to 43.059
Supplemntary Table 1: Range of tertiles for the continuous phenotypes used.
