# Supplementary material for: Networks in Coronary Heart Disease Genetics As a Step towards Systems Epidemiology
Source: PLoS One. 2015 May 7;10(5):e0125876. doi: 10.1371/journal.pone.0125876 (PMC4423836; doi:10.1371/journal.pone.0125876)
Supplement: S2 Table — Genotypes as indicator variables of the three genotypes. Phenotypes as tertiles of levels when not categorical. (XLSX) [file pone.0125876.s006.xlsx]

## Sheet: Sup Table 2
smoking_no	rs1800588_LIPC_1	rs3740878_EXT2_2
smoking_yes	rs1800588_LIPC_2	rs3740878_EXT2_3
age_ter_1	rs1800588_LIPC_3	rs6046_F7_1
age_ter_2	rs3093077_CRP_1	rs6046_F7_2
age_ter_3	rs3093077_CRP_2	rs6046_F7_3
apob_ter_1	rs3093077_CRP_3	rs6511720_LDLR_1
apob_ter_2	rs867186_PROCR_1	rs6511720_LDLR_2
apob_ter_3	rs867186_PROCR_2	rs6511720_LDLR_3
apoa_ter_1	rs867186_PROCR_3	rs4508864_FGA_B_G_1
apoa_ter_2	SNP6815AT_IGF2_1	rs4508864_FGA_B_G_2
apoa_ter_3	SNP6815AT_IGF2_2	rs4508864_FGA_B_G_3
ldl_ter_1	SNP6815AT_IGF2_3	rs1051931_PLA2G7_1
ldl_ter_2	rs689_INS_1	rs1051931_PLA2G7_2
ldl_ter_3	rs689_INS_2	rs1051931_PLA2G7_3
hdl_ter_1	rs689_INS_3	rs4676411_CAPN10_1
hdl_ter_2	rs1131012_PECAM1_1	rs4676411_CAPN10_2
hdl_ter_3	rs1131012_PECAM1_2	rs4676411_CAPN10_3
lppla2_ter_1	rs1131012_PECAM1_3	rs4803455_TGFB1_1
lppla2_ter_2	rs11591147_PCSK9_2	rs4803455_TGFB1_2
lppla2_ter_3	rs11591147_PCSK9_3	rs4803455_TGFB1_3
crp_ter_1	E40K_ANGPTL4_2	rs397211_ILRN1_1
crp_ter_2	rs10811661_CDKN_1	rs397211_ILRN1_2
crp_ter_3	rs10811661_CDKN_2	rs397211_ILRN1_3
tg_ter_1	rs10811661_CDKN_3	rs6589566_ApoA5_A4_C3_A1_1
tg_ter_2	rs780094_GCKR_1	rs6589566_ApoA5_A4_C3_A1_2
tg_ter_3	rs780094_GCKR_2	rs6589566_ApoA5_A4_C3_A1_3
sysbp_ter_1	rs780094_GCKR_3	rs11576175_CTSS_1
sysbp_ter_2	rs11465699_IL18RAP_1	rs11576175_CTSS_2
sysbp_ter_3	rs11465699_IL18RAP_2	rs11576175_CTSS_3
diabp_ter_1	rs11465699_IL18RAP_3	rs729287_ALX4_1
diabp_ter_2	rs4075015_IL6R_1	rs729287_ALX4_2
diabp_ter_3	rs4075015_IL6R_2	rs729287_ALX4_3
viic_ter_1	rs4075015_IL6R_3	rs1685354_UCP3_1
viic_ter_2	rs301_LPL_1	rs1685354_UCP3_2
viic_ter_3	rs301_LPL_2	rs1685354_UCP3_3
fib_ter_1	rs301_LPL_3	rs3814309_GSTM3_1
fib_ter_2	rs11602906_UCP2_1	rs3814309_GSTM3_2
fib_ter_3	rs11602906_UCP2_2	rs3814309_GSTM3_3
chol_ter_1	rs11602906_UCP2_3	rs585967_APOB_1
chol_ter_2	rs3918232_NOS3_1	rs585967_APOB_2
chol_ter_3	rs1537236_GSTM4_1	rs585967_APOB_3
bmi_ter_1	rs1537236_GSTM4_2	rs3885907_ALOX5AP_1
bmi_ter_2	rs1537236_GSTM4_3	rs3885907_ALOX5AP_2
bmi_ter_3	rs11602256_LRP5_1	rs3885907_ALOX5AP_3
APOE_1	rs11602256_LRP5_2	rs11536857_TLR4_1
APOE_2	rs11602256_LRP5_3	rs11536857_TLR4_2
APOE_3	rs344550_C3_1	rs11536857_TLR4_3
rs708272_CETP_1	rs344550_C3_2	rs7746553_C2_1
rs708272_CETP_2	rs344550_C3_3	rs7746553_C2_2
rs708272_CETP_3	rs3740878_EXT2_1	rs7746553_C2_3
Supplemntary Table 2: Full list of indicator variables used in the TWIST feature selection procedure. Genotypes as indicator variables of the three genotypes. Phenotypes as tertiles of levels wheen not categorical.
