# Supplementary material for: Networks in Coronary Heart Disease Genetics As a Step towards Systems Epidemiology
Source: PLoS One. 2015 May 7;10(5):e0125876. doi: 10.1371/journal.pone.0125876 (PMC4423836; doi:10.1371/journal.pone.0125876)
Supplement: S3 Table — The evolutionary algorithm of TWIST was run for 500 generations. (XLSX) [file pone.0125876.s007.xlsx]

## Sheet: Sup Table 3
Variable	Class	Abr. used
Smoking (yes/no)	yes	smoking_yes
Age	tertile 2	age_ter_2
	tertile 3	age_ter_3
Body Mass Index	tertile 1	bmi_ter_1
	tertile 2	bmi_ter_2
	tertile 3	bmi_ter_3
Systolic Blood pressure	tertile 2	sysbp_ter_2
	tertile 3	sysbp_ter_3
Diastolic Blood pressure	tertile 1	diabp_ter_1
	tertile 2	diabp_ter_2
	tertile 3	diabp_ter_3
Total Cholesterol	tertile 2	chol_ter_2
	tertile 3	chol_ter_3
Apolipoprotein B	tertile 2	apob_ter_2
	tertile 3	apob_ter_3
Apolipoprotein A	tertile 1	apoa_ter_1
	tertile 2	apoa_ter_2
Low Density Lipoprotein	tertile 1	ldl_ter_1
	tertile 3	ldl_ter_3
High Density Lipoprotein	tertile 1	hdl_ter_1
	tertile 2	hdl_ter_2
C-reactive protein	tertile 2	crp_ter_2
	tertile 3	crp_ter_3
Factor VII coagulant activity	tertile 1	viic_ter_1
	tertile 2	viic_ter_2
Triglycerides	tertile 1	tg_ter_1
Apolipoprotein E gene	E2 carriers	APOE_1
	E3E3 genotype	APOE_2
Cholesteryl ester transfer protein gene	Common homozygote	rs708272_CETP_1
Hepatic lipase gene	Common homozygote	rs1800588_LIPC_1
	Heterozygote	rs1800588_LIPC_2
	Rare homozygote	rs1800588_LIPC_3
C-reactive protein gene	Common homozygote	rs3093077_CRP_1
	Heterozygote	rs3093077_CRP_2
	Rare homozygote	rs3093077_CRP_3
Protein C receptor gene	Rare homozygote	rs867186_PROCR_3
Insulin-like growth factor 2 gene	Heterozygote	SNP6815AT_IGF2_2
	Rare homozygote	SNP6815AT_IGF2_3
Platelet/endothelial cell adhesion molecule gene	Common homozygote	rs1131012_PECAM1_1
	Heterozygote	rs1131012_PECAM1_2
	Rare homozygote	rs1131012_PECAM1_3
Proprotein convertase subtilisin/kexin type 9 gene	Heterozygote	rs11591147_PCSK9_2
Angiopoietin-like 4 gene	Heterozygote	E40K_ANGPTL4_2
Cyclin-dependent kinase inhibitor 2A/B gene (Chr9p21)	Heterozygote	rs10811661_CDKN_2
	Rare homozygote	rs10811661_CDKN_3
Glucokinase (hexokinase 4) regulator gene	Common homozygote	rs780094_GCKR_1
	Rare homozygote	rs780094_GCKR_3
Interleukin 18 receptor accessory protein gene	Heterozygote	rs11465699_IL18RAP_2
Lipoprotein lipase gene	Heterozygote	rs301_LPL_2
	Rare homozygote	rs301_LPL_3
Nitric oxide synthase 3 gene	Common homozygote	rs3918232_NOS3_1
Glutathione S-transferase mu 4 gene	Common homozygote	rs1537236_GSTM4_1
	Heterozygote	rs1537236_GSTM4_2
Low density lipoprotein receptor-related protein 5 gene	Rare homozygote	rs11602256_LRP5_3
Exostosin 2 gene	Common homozygote	rs3740878_EXT2_1
	Rare homozygote	rs3740878_EXT2_3
Coagulation factor VII gene	Common homozygote	rs6046_F7_1
Fibrinogen alpha chain gene	Rare homozygote	rs4508864_FGA_B_G_3
	Common homozygote	rs4508864_FGA_B_G_1
Transforming growth factor, beta 1 gene	Heterozygote	rs4803455_TGFB1_2
	Common homozygote	rs4803455_TGFB1_1
Phospholipase A2, group VII gene	Rare homozygote	rs1051931_PLA2G7_3
	Common homozygote	rs1051931_PLA2G7_1
Interleukin 1 receptor antagonist gene	Common homozygote	rs397211_ILRN1_1
	Heterozygote	rs397211_ILRN1_2
Apolipoprotein-A5-A4-C3-A1 gene cluster	Heterozygote	rs6589566_ApoA5_A4_C3_A1_2
ALX homeobox 4 gene	Common homozygote	rs729287_ALX4_1
Cathepsin S gene	Rare homozygote	rs11576175_CTSS_3
Uncoupling protein 3 gene	Common homozygote	rs1685354_UCP3_1
	Rare homozygote	rs1685354_UCP3_3
Glutathione S-transferase mu 3 gene	Common homozygote	rs3814309_GSTM3_1
	Heterozygote	rs3814309_GSTM3_2
Arachidonate 5-lipoxygenase-activating protein gene	Common homozygote	rs3885907_ALOX5AP_1
Toll-like receptor 4 gene	Rare homozygote	rs11536857_TLR4_3
	Common homozygote	rs11536857_TLR4_1
Supplemntary Table 3: List of indicator variables selected in the best subset of veraibles by the TWIST procedure. The evolutionary algorithm of TWIST was run for 500 generations.
