# Supplementary material for: Networks in Coronary Heart Disease Genetics As a Step towards Systems Epidemiology
Source: PLoS One. 2015 May 7;10(5):e0125876. doi: 10.1371/journal.pone.0125876 (PMC4423836; doi:10.1371/journal.pone.0125876)
Supplement: S4 Table — The evolutionary algorithm of TWIST was run for 500 generations. (XLSX) [file pone.0125876.s008.xlsx]

## Sheet: Sup Table 4
smoking_no	rs11602906_UCP2_1
age_ter_1	rs11602906_UCP2_2
apob_ter_1	rs11602906_UCP2_3
apoa_ter_3	rs1537236_GSTM4_3
ldl_ter_2	rs344550_C3_1
hdl_ter_3	rs344550_C3_2
lppla2_ter_1	rs344550_C3_3
lppla2_ter_2	rs3740878_EXT2_2
lppla2_ter_3	rs6046_F7_2
crp_ter_1	rs6046_F7_3
tg_ter_2	rs6511720_LDLR_1
tg_ter_3	rs6511720_LDLR_2
sysbp_ter_1	rs6511720_LDLR_3
viic_ter_3	rs4508864_FGA_B_G_2
fib_ter_1	rs1051931_PLA2G7_2
fib_ter_2	rs4676411_CAPN10_1
fib_ter_3	rs4676411_CAPN10_2
chol_ter_1	rs4676411_CAPN10_3
APOE_3	rs4803455_TGFB1_3
rs708272_CETP_2	rs397211_ILRN1_3
rs708272_CETP_3	rs6589566_ApoA5_A4_C3_A1_1
rs867186_PROCR_1	rs6589566_ApoA5_A4_C3_A1_3
rs867186_PROCR_2	rs11576175_CTSS_1
SNP6815AT_IGF2_1	rs11576175_CTSS_2
rs689_INS_1	rs729287_ALX4_2
rs689_INS_2	rs729287_ALX4_3
rs689_INS_3	rs1685354_UCP3_2
rs11591147_PCSK9_3	rs3814309_GSTM3_3
rs10811661_CDKN_1	rs585967_APOB_1
rs780094_GCKR_2	rs585967_APOB_2
rs11465699_IL18RAP_1	rs585967_APOB_3
rs11465699_IL18RAP_3	rs3885907_ALOX5AP_2
rs4075015_IL6R_1	rs3885907_ALOX5AP_3
rs4075015_IL6R_2	rs11536857_TLR4_2
rs4075015_IL6R_3	rs7746553_C2_1
rs301_LPL_1	rs7746553_C2_2
rs11602256_LRP5_1	rs7746553_C2_3
rs11602256_LRP5_2
Supplemntary Table 4: List of indicator variables removed form best fitted model after selection by the TWIST procedure. The evolutionary algorithm of TWIST was run for 500 generations.
